# Supplementary material for: Effect of Maturity Stage on Cereal and Leguminous Seeds’ Metabolome as Analyzed Using Gas Chromatography Mass-Spectrometry (GC-MS) and Chemometric Tools
Source: Metabolites. 2023 Jan 23;13(2):163. doi: 10.3390/metabo13020163 (PMC9960208; doi:10.3390/metabo13020163)
Supplement: Supplementary file 1 [file metabolites-13-00163-s001.zip]

Archive with 1 entries (1 files):
- metabolites-2112803-supplementary.pdf
